# Supplementary material for: Regional Variation in Mulberry Leaf Metabolites: A Combined Metabolomic and Environmental Analysis of Biosynthetic Drivers
Source: Metabolites. 2025 Nov 6;15(11):728. doi: 10.3390/metabo15110728 (PMC12654259; doi:10.3390/metabo15110728)
Supplement: Supplementary file 1 [file metabolites-15-00728-s001.zip]

Archive with 7 entries (7 files):
- Supplementary Figure 3.pdf
- Supplementary Materials—— Summary of Figures (with Captions).pdf
- Supplementary Table S1.pdf
- Supplementary Table S2.pdf
- Supplementary Table S3.pdf
- Supplementary Figure 1.pdf
- Supplementary Figure 2.pdf
